# Supplementary material for: Regulators of plant biomass degradation in ascomycetous fungi
Source: Biotechnol Biofuels. 2017 Jun 12;10:152. doi: 10.1186/s13068-017-0841-x (PMC5468973; doi:10.1186/s13068-017-0841-x)
Supplement: Supplementary file 1 — Additional file 1. Prevalence of transcription factors in Fungi. [file 13068_2017_841_MOESM1_ESM.xlsx]

## Sheet: Table 3
Additional File 1. Prevalence of Transcription Factors in Fungi.
Numbers in each box represent amount of putative orthologs. Box are marked with 3 colors based on ortholog numbers: red no orthologs, yellow 1 ortholog, green more than 1 orthologs.
	Ascomycota
	Saccharomycetes																Schizosaccharomycetes				Dothideomycetes															Eurotiomycetes											Leotiomycetes
Regulator	Candida albicans	Candida dubliniensis	Candida glabrata	Candida gluilliermondii	Candida lusitaniae	Candida parapsilosis	Candida tenuis	Candida tropicalis	Debaryomyces hansenii	Kluyveromyces lactis	Pichia pastoris	Pichia stipitis	Saccharomyces cerevisiae	Yarrowia lipolytica	Zygosaccharomyces	Zygosaccharomyces rouxii	Schizosaccharomyces cryophilus	Schizosaccharomyces japonicus	Schizosaccharomyces octosporus	Schizosaccharomyces pombe	Alternaria brassicicola	Baudoinia compniacensis	Cladosporium fulvum	Cochliobolus sativus	Dothistroma septosporum	Hysterium pulicare	Leptosphaeria maculans	Mycosphaerella graminicola	Pyrenophora teres	Pyrenophora tritici-repentis	Septoria musiva	Septoria populicola	Setosphaeria turcica	Stagonospora nodorum	Aspergillus clavatus	Aspergillus flavus	Aspergillus fumigatus	Aspergillus nidulans	Aspergillus niger	Aspergillus oryzae	Aspergillus terreus	Coccidioides immitis	Histoplasma capsulatum	Neosartorya fischeri	Penicillium chrysogenum	Uncinocarpus reesii	Botrytis cinerea B05.10	Botrytis cinerea T4	Sclerotinia sclerotiorum
XlnR/1	0	0	0	0	0	0	0	0	0	0	0	0	0	0	0	0	0	0	0	0	1	1	1	1	1	0	0	1	1	1	1	1	1	1	1	1	1	1	1	1	1	0	0	1	1	0	1	1	1
CLR-1/A	0	0	0	0	0	0	0	0	0	0	0	0	0	0	0	0	0	0	0	0	1	1	0	1	1	1	1	1	1	1	1	1	1	1	1	1	1	1	1	1	1	0	0	1	1	0	1	1	1
CLR-2/B/ManR	0	0	0	0	0	0	0	0	0	0	0	0	0	0	0	0	0	0	0	0	0	1	0	1	1	1	1	1	1	1	1	1	1	0	1	1	1	1	1	0	2	1	0	1	2	1	1	1	1
ACE2	0	0	0	0	0	0	0	0	0	0	0	0	0	0	0	0	0	0	0	0	0	0	0	0	0	0	0	0	0	0	0	0	0	0	0	0	0	0	0	0	0	0	0	0	0	0	0	0	0
ACE3	0	0	0	0	0	0	0	0	0	0	0	0	0	0	0	0	0	0	0	0	0	0	0	0	0	0	0	0	0	0	0	0	0	0	1	0	1	0	0	0	0	0	0	1	0	0	0	0	0
AmyR	0	0	0	0	0	0	0	0	0	0	0	0	0	0	0	0	0	0	0	0	0	1	1	0	1	0	0	1	0	0	1	1	0	0	1	1	1	1	1	1	1	0	1	1	1	0	0	0	0
BglR/COL-26	0	0	0	0	0	0	0	0	0	0	0	0	0	0	0	0	0	0	0	0	1	0	1	1	0	1	1	1	1	1	1	1	1	0	1	1	1	1	0	1	0	0	0	1	1	0	1	1	0
MalR	0	0	0	0	0	0	0	0	0	0	0	0	0	0	0	0	0	0	0	0	1	0	0	1	0	0	1	0	1	0	0	0	1	0	1	0	1	0	0	1	0	0	0	1	1	0	0	0	0
ClbR	0	0	0	0	0	0	0	0	0	0	0	0	0	0	0	0	0	0	0	0	0	0	0	0	0	0	0	0	0	0	0	0	0	0	1	1	1	1	1	1	1	0	0	1	1	0	0	0	0
ClbR2	0	0	0	0	0	0	0	0	0	0	0	0	0	0	0	0	0	0	0	0	1	1	1	1	1	1	1	1	1	1	1	1	1	1	1	1	1	1	1	1	1	1	1	1	1	1	1	1	1
ClbR3	0	0	0	0	0	0	0	0	0	0	0	0	0	0	0	0	0	0	0	0	0	0	0	0	0	0	0	0	0	0	0	0	0	0	0	1	0	1	1	1	0	0	0	0	1	0	0	0	0
AraR	0	0	0	0	0	0	0	0	0	0	0	0	0	0	0	0	0	0	0	0	0	0	0	0	0	0	0	0	0	0	0	0	0	0	1	1	1	1	1	1	1	0	0	1	1	0	0	0	0
ARA1	0	0	0	0	0	0	0	0	0	0	0	0	0	0	0	0	0	0	0	0	0	0	0	0	0	0	0	0	0	0	0	0	0	0	0	0	0	0	0	0	0	0	0	0	0	0	1	1	1
GalR	0	0	0	0	0	0	0	0	0	0	0	0	0	0	0	0	0	0	0	0	0	0	0	0	0	0	0	0	0	0	0	0	0	0	0	0	0	1	0	0	0	0	0	0	0	0	0	0	0
GalX	0	0	0	0	0	0	0	0	0	0	0	0	0	0	0	0	0	0	0	0	0	0	0	0	0	0	0	0	0	0	0	0	0	0	0	1	1	1	1	1	0	0	0	0	0	0	0	0	0
RhaR	0	0	0	0	0	0	0	0	0	0	0	0	0	0	0	0	0	0	0	0	1	1	1	1	1	1	1	1	1	1	1	1	1	1	1	1	1	0	1	1	1	0	0	1	1	0	1	1	1
InuR	0	0	0	0	0	0	0	0	0	0	0	0	0	0	0	0	0	0	0	0	0	0	1	0	0	0	0	1	0	0	1	1	0	0	1	1	1	1	1	1	1	0	0	1	1	0	0	0	0
GaaR	0	0	0	0	0	0	0	0	0	0	0	0	0	0	0	0	0	0	0	0	1	1	0	1	1	0	1	1	1	0	1	1	1	0	1	1	1	1	1	1	1	0	0	1	1	0	1	1	1
CreA/1/MIG1	1	1	1	1	1	1	1	1	1	1	2	0	1	1	1	0	1	1	1	1	1	1	1	1	1	1	1	1	1	1	1	1	1	1	1	1	1	1	1	1	1	0	0	1	1	1	0	1	1
ACE1	0	0	0	0	0	0	0	0	0	0	0	0	0	0	0	0	0	0	0	0	1	1	1	1	1	1	1	1	1	1	1	1	1	1	1	1	1	1	1	1	1	1	1	1	1	1	1	1	1
McmA/1	1	1	2	1	1	1	2	1	1	1	1	1	1	1	0	1	0	0	0	0	1	1	1	1	1	1	1	0	2	1	1	1	1	0	1	1	1	1	1	1	1	0	1	1	1	1	0	0	1
XPP1	0	0	0	0	0	0	0	0	0	0	0	0	0	0	0	0	0	0	0	0	0	0	0	0	0	0	0	0	0	0	0	0	0	0	0	0	0	0	0	0	0	0	0	0	0	0	0	0	0
						no ortholog								1 ortholog							>1 orthologs
[truncated: 51 more columns]
